# Supplementary material for: Establishment of a New Cell Line of Canine Mammary Tumor CMT-1026
Source: Front Vet Sci. 2021 Oct 12;8:744032. doi: 10.3389/fvets.2021.744032 (PMC8546253; doi:10.3389/fvets.2021.744032)
Supplement: Supplementary file 1 [file Table_1.XLSX]

## Sheet: Sheet1
Tumor size
	mice 1	mice 2	mice 3
1 week	0.124	0.215	0.12
2 weeks	0.15	0.24	0.28
3 weeks	0.3	0.48	0.504
4 weeks	0.38	0.625	0.8
5 weeks	0.604	0.705	0.88
6 weeks	0.76	0.804	0.908
7 weeks	1	1.008	1.46
8 weeks	1.2	1.2	1.5
Invasion Assays
CMT-1026
	0 h after scratch	48 h after scratch
	179.371	224.524
	179.411	222.527
	179.233	222.3
Average	179.338	223.117
A wound healing percentage	0.803786
Stdev		1.22377
Invasion Assays
U27
	0 h after scratch	48 h after scratch
	178.474	228.569
	178.387	226.631
	178.166	229.411
Average	178.342	228.204
A wound healing percentage	0.781505
Stdev		1.42555
cell growth curve
	Cells (105/mL)	Cells (105/mL)	Cells (105/mL)
day 1	19.1002	14.321	13.8015
day 2	39.7328	28.1762	26.6957
day 3	59.7903	53.3859	49.3488
day 4	75.5417	68.1169	64.4323
day 5	80.4935	68.0315	67.308
day 6	75.8182	62.0761	60.7774
day 7	68.384	57.6419	57.8419
day 8	65.6568	50.3636	55.4898
day 9	58.1169	52.9481	49.1132
a normal curve diagram	0μl cell+ 100μl DMEM/F12	10μl cell+ 90μl DMEM/F12	20μl cell+ 80μl DMEM/F12	30μl cell+ 70μl DMEM/F12	40μl cell+ 60μl DMEM/F12	50μl cell+ 50μl DMEM/F12	60μl cell+ 40μl DMEM/F12	70μl cell+ 30μl DMEM/F12	80μl cell+ 20μl DMEM/F12	90μl cell+ 10μl DMEM/F12
	0.172	0.249	0.319	0.512	0.63	0.881	1.079	1.252	1.407	1.629
	0.17	0.265	0.357	0.537	0.686	0.894	1.099	1.356	1.387	1.804
	0.166	0.267	0.337	0.508	0.709	0.854	1.156	1.402	1.485	1.602
average	0.169333	0.260333	0.337667	0.519	0.675	0.876333	1.11133	1.33667	1.42633	1.67833
standard curve diagram	0	0.169333
	10	0.260333
	20	0.337667
	30	0.519
	40	0.675
	50	0.876333
	60	1.11133
	70	1.33667
	80	1.42633
	90	1.67833
OD 450 nm	Day 1	Day 2	Day 3	Day 4	Day 5	Day 6	Day 7	Day 8	Day 9
	0.388243	0.747251	1.09625	1.37033	1.45649	1.37514	1.24578	1.19833	1.06713
	0.305085	0.520406	0.914569	1.24113	1.22706	1.11343	1.05887	0.932227	0.977196
	0.296046	0.546167	0.984815	1.17702	1.23965	1.13602	1.06235	1.02142	0.910469
according to the standard curve formula to calculate cell number	19.1002	39.7328	59.7903	75.5417	80.4935	75.8182	68.384	65.6568	58.1169
	14.321	26.6957	49.3488	68.1169	67.308	60.7774	57.6419	50.3636	52.9481
	13.8015	28.1762	53.3859	64.4323	68.0315	62.0761	57.8419	55.4898	49.1132
average	15.7409	31.5349	54.175	69.3636	71.9443	66.2239	61.2893	57.1701	53.3927
calculate cell doubling time	24*[log2/(log31.53-log15.74)]=23.95h
